# Supplementary material for: Household triclosan and triclocarban effects on the infant and maternal microbiome
Source: EMBO Mol Med. 2017 Oct 13;9(12):1732–41. doi: 10.15252/emmm.201707882 (PMC5709730; doi:10.15252/emmm.201707882)
Supplement: Supplementary file 7 — Source Data for Figure 4 [file EMMM-9-1732-s006.zip]

Archive with 3 entries (2 files):
- Source_Data_figure4/
- Source_Data_figure4/EMM-2017-07882-SourceDataForFigure4A.pdf
- Source_Data_figure4/EMM-2017-07882-SourceDataForFigure4BC.pdf
